# Supplementary material for: Epidemiological description of Marburg virus disease outbreak in Kagera region, Northwestern Tanzania
Source: PLoS One. 2024 Sep 5;19(9):e0309762. doi: 10.1371/journal.pone.0309762 (PMC11376503; doi:10.1371/journal.pone.0309762)
Supplement: S1 Data — (XLSX) [file pone.0309762.s001.xlsx]

## Sheet: Case
S/n	Date of attendance at HF (DD/MM/YY)	Name of the Health Facility	Age (yrs)	Sex (M/F)	Region	District	Ward	Village/ Street	Occupation	Date of onset of symptoms (DD/MM/YY)	Admitted? (YES/NO)	Fever (YES/NO)	Headache (YES/NO)	vomiting (YES/NO)	Abdominal Pain (YES/NO)	Diarrhoea (YES/NO)	Lethargy (YES/NO)	AnOrexia (YES/NO)	Muscular pain (YES/NO)	Difficulty in swallowing (YES/NO)	Difficulty in breathing (YES/NO)	Cough (YES/NO)	Skin rash (YES/NO)	Bleeding at injection points (YES/NO)	Bleeding gums (YES/NO)	Bleeding in eye (YES/NO)	Dark or bloody stool (YES/NO)	vomiting of blood (YES/NO)	Nose bleed (YES/NO)	vaginal bleeding outside of menstruation(YES/NO/NA)	Other symtoms (specify)	Pregnancy (YES/NO)	Hypertension (YES/NO)	Heart disease (YES/NO)	Diabetes (YES/NO)	Chronic lung disease (YES/NO)	HIV/AIDS (YES/NO)	Kidney disease (YES/NO)	Malignancy (Cancer) (YES/NO)	Other specify	Specimen taken (YES/NO)	Specimen Results (POS/ NEG)	Date of death (DD/MM/YY)[check the drop down box- make it date)	Alive (YES/NO)
1	2023-03-01	Bukoba Regional Referral Hospital	33	M	Kagera	Bukoba DC	Kanyangereko	Butayaibega	Fisherman	2023-02-27	No	Yes	Yes	Yes	Yes	No	No	Yes	No	No	No	No	No	No	No	No	No	Yes	No	NA	None	NA	NO	NO	NO	NO	NO	NO	NO	NO	NO	NA	2023-03-01	NO	Probable death
2	2023-03-12	Bukoba Town clinic	27	M	Kagera	Bukoba DC	Kanyengereko	Bulinda	Peasant	2023-03-09	YES	YES	YES	YES	NO	NO	YES	YES	NO	NO	YES	NO	NO	YES	NO	NO	NO	YES	NO	NA	None	NA	NO	NO	NO	NO	NO	NO	NO	PUD	YES	POSITIVE	2023-03-14	NO	comfirmed death
3	2023-03-12	Bukoba Regional Referral Hospital	50	F	Kagera	Bukoba DC	Kanyengereko	Butayaibega	Peasant	2023-03-10	YES	YES	YES	YES	YES	NO	YES	YES	NO	NO	YES	NO	NO	YES	NO	NO	NO	YES	NO	NO	NO	NO	YES	YES	NO	NO	NO	NO	NO	STROKE	YES	POSITIVE	2023-03-15	NO	comfirmed death
4	2023-03-13	Bukoba Town clinic	47	M	Kagera	Bukoba DC	Maruku	Maruku	Health Care Worker	2023-03-10	YES	YES	NO	YES	YES	YES	YES	YES	NO	YES	YES	NO	NO	YES	YES	NO	NO	YES	YES	NA	None	NA	NO	NO	NO	NO	YES	NO	NO	NO	YES	POSITIVE	2023-03-15	NO	comfirmed death
5	2023-03-13	Bukoba Regional Referral Hospital	35	M	Kagera	Bukoba DC	Maruku	Maruku	Health Care Worker	2023-03-08	YES	YES	YES	YES	YES	YES	YES	YES	YES	NO	NO	NO	NO	NO	NO	YES	YES	YES	NO	NA	NO	NA	NO	NO	NO	NO	NO	NO	NO	NO	YES	POSITIVE	Alive	YES	comfirmed case
6	2023-03-14	Ntoma Dispensary	59	F	Kagera	Bukoba DC	Kanyangereko	Butayaibega	Peasant	2023-03-12	YES	YES	YES	YES	YES	NO	YES	YES	NO	NO	YES	NO	NO	NO	NO	NO	NO	NO	NO	NO	NO	NO	NO	NO	NO	NO	NO	NO	NO	NO	YES	POSITIVE	2023-03-16	NO	comfirmed death
7	2023-03-15	Maruku Health Centre	26	M	Kagera	Bukoba DC	Kanyangereko	Butayaibega	Fisherman	2023-03-08	YES	YES	NO	YES	YES	NO	NO	YES	YES	NO	NO	NO	NO	NO	NO	NO	NO	NO	NO	NA	None	NA	NO	NO	NO	NO	NO	NO	NO	NO	YES	POSITIVE	Alive	YES	comfirmed case
8	2023-03-21	Kabyaile Health Center	1	M	Kagera	Bukoba DC	Kanyangereko	Butayaibega	Child	2023-03-19	YES	YES	NO	NO	NO	YES	NO	YES	NA	NO	NO	NO	YES	NO	NO	NO	NO	NO	NO	NA	Running nose	NA	NO	NO	NO	NO	NO	NO	NO	NO	YES	POSITIVE	2023-04-10	YES	Comfrmed
9	NA	Bujunangoma Treatement Unit	38	F	Kagera	Bukoba DC	Kanyangereko	Butayaibega	Housewife	2023-04-11	YES	YES	YES	YES	YES	NO	NO	NO	NO	NO	NO	NO	NO	NO	NO	NO	NO	NO	NO	NO	None	NO	NO	NO	NO	NO	NO	NO	NO	Hepatitis B and Malaria	YES	POSITIVE	Alive	YES	Confirmed case

## Sheet: Al_contacts
S/NO.	Sex	Age	Relation to Case	Date of Last Contact	Type of Contact (1,2,3,4)	Street	Ward	District	Healthcare Worker (Y/N) If yes, what facility?	Isolated Site(Hotel/School/H.Facility)	Status	Isolation site	Graduation	Relation_new
1	F	40	Nurse	2023-03-15	1,2	Kyakairabwa	Kagondo kaifo	Bukoba MC	Yes (BRRH)	Hotel	Graduated	Stella Hotel	2023-04-05
2	F	45	Nurse	2023-03-15	1,2	Kawawa	Kitenbagulo	Bukoba MC	Yes (BRRH)	Hotel	Graduated	Stella Hotel	2023-04-05
3	F	56	Nurse	2023-03-14	2	Matopeni	Kashai	Bukoba MC	Yes (BRRH)	Hotel	Graduated	Stella Hotel	2023-04-04
4	F	27	Nurse	2023-03-12	1,2	Buyekera mtoni	Bakoba	Bukoba MC	Yes (BRRH)	Hotel	Graduated	Stella Hotel	2023-04-02
5	F	24	Intern Nurse	2023-03-15	2	Anyama	Kibeta	Bukoba MC	Yes (BRRH)	Hotel	Graduated	stella hotel	2023-04-05
6	F	50	Clinician	2023-03-15	2	Jamuhuri	Miembeni	Bukoba MC	Yes (BRRH)	Hotel	Graduated	stella Hotel	2023-04-05
7	F	34	Nurse	2023-03-16	2	Byekera	Bakoba	Bukoba MC	Yes (BRRH)	Hotel	Under follow up	stella Hotel	2023-04-06
8	F	44	Nurse	2023-03-18	1,2,3	Migela	Nshambya	Bukoba MC	Yes (BRRH)	Hotel	Under follow up	stella Hotel	2023-04-08
9	F	28	Clinician	2023-03-16	2	Busisi	Kibeta	Bukoba MC	Yes (BRRH)	Hotel	Under follow up	stella Hotel	2023-04-06
10	F	43	Nurse	2023-03-15	3	Kashai Halisi	Kashai	Bukoba MC	Yes (BRRH)	Hotel	Graduated	stella Hotel	2023-04-05
11	F	26	Nurse	2023-03-16	1,2	Kamizilente	Rwamishenye	Bukoba MC	Yes (BRRH)	Hotel	Under follow up	stella Hotel	2023-04-06
12	F	39	Nurse	2023-03-15	2	Kyakairabwa	Nyanga	Bukoba MC	Yes (BRRH)	Hotel	Graduated	Stella Hotel	2023-04-05
13	F	28	Laboratory personnel	2023-03-15	1	Uswahilini	Bilele	Bukoba MC	Yes (BRRH)	Hotel	Graduated	Stella Hotel	2023-04-05
14	F	56	Nurse	2023-03-15	1,2	Rwamisenye	Rwamishenye	Bukoba MC	Yes (BRRH)	Hotel	Graduated	stella Hotel	2023-04-05
15	F	23	Mortuary attendant	2023-03-17	1,2	Migela	Nshambya	Bukoba MC	Yes (BRRH)	Hotel	Under follow up	stella Hotel	2023-04-07
16	F	27	Laboratory personnel	2023-03-16	1	Kashai Halisi	Kashai	Bukoba MC	Yes (BRRH)	Hotel	Under follow up	stella Hotel	2023-04-06
17	F	27	Laboratory personnel	2023-03-15	1	Nshambya	Nshambya	Bukoba MC	Yes (BRRH)	Hotel	Graduated	stella Hotel	2023-04-05
18	F	31	Laboratory personnel	2023-03-15	1	Omkigusha	Bilele	Bukoba MC	Yes (BRRH)	Hotel	Graduated	stella Hotel	2023-04-05
19	F	25	Laboratory personnel	2023-03-14	1	Kagemu	Kitenbagulo	Bukoba MC	Yes (BRRH)	Hotel	Graduated	stella Hotel	2023-04-04
20	F	38	Laboratory personnel	2023-03-15	1	Mafumbo	Kashai	Bukoba MC	Yes (BRRH)	Home isolation	Graduated	stella Hotel	2023-04-05
21	F	35	Laboratory personnel	2023-03-15	1	Mafumbo	Kashai	Bukoba MC	Yes (BRRH)	Hotel	Graduated	stella Hotel	2023-04-05
22	F	27	Clinician	2023-03-13	2	Jamuhuri	Miembeni	Bukoba MC	Yes (BukobaTown Health Center)	BukobaTown Health Center	Graduated	Stella Hotel	2023-04-03
23	F	38	Cleaner	2023-03-16	2,3	Nyamrugo	Kibeta	Bukoba MC	Yes (BRRH)	Hotel	Under follow up	Stella Hotel	2023-04-06
24	F	43	Cleaner	2023-03-16	2,3	Kahororo	Kahororo	Bukoba MC	Yes (BRRH)	Hotel	Under follow up	Stella Hotel	2023-04-06
25	F	29	Nurse	2023-03-14	2	Maruku	Maruku	Bukoba DC	Yes, Maruku Health Center	Hotel	Graduated	Stella Hotel	2023-04-04
26	F	34	Nurse	2023-03-15	2	Maruku	Maruku	Bukoba DC	Yes, Maruku Health Center	Hotel	Graduated	Stella Hotel	2023-04-05
27	F	33	Nurse	2023-03-13	2	Maruku	Maruku	Bukoba DC	Yes, Maruku Health Center	Hotel	Graduated	Stella Hotel	2023-04-03
28	F	29	Nurse	2023-03-15	2	Maruku	Maruku	Bukoba DC	Yes, Maruku Health Center	Hotel	Graduated	Stella Hotel	2023-04-05
29	F	29	Medical attendant	2023-03-16	2	Maruku	Maruku	Bukoba DC	Yes, Maruku Health Center	Hotel	Under follow up	Stella Hotel	2023-04-06
30	M	33	Nurse	2023-03-15	2	Kashenye	Kashai	Bukoba MC	Yes (BRRH)	Hotel	Graduated	Smart Hotel	2023-04-05
31	M	26	Nurse	2023-03-15	1	Kilimahewa	Bakoba	Bukoba MC	Yes (BRRH)	Hotel	Graduated	Smart Hotel	2023-04-05
32	M	34	Clinician	2023-03-14	1,2	Pwani	Miembeni	Bukoba MC	Yes (BRRH)	Hotel	Graduated	Smart Hotel	2023-04-04
33	M	43	Clinician	2023-03-15	1,2	Bugwe	Kitenbagulo	Bukoba MC	Yes (BRRH)	Hotel	Graduated	Smart Hotel	2023-04-05
34	M	59	Clinician	2023-03-15	2	Mtoni	Bakoba	Bukoba MC	Yes (BRRH)	Hotel	Graduated	Smart Hotel	2023-04-05
35	M	43	Nurse	2023-03-15	2	Kilimahewa	Kashai	Bukoba MC	Yes (BRRH)	Hotel	Graduated	Smart Hotel	2023-04-05
36	M	31	Nurse	2023-03-15	1,2	Rwamisenye NHIC	Rwamishenye	Bukoba MC	Yes (BRRH)	Hotel	Graduated	Smart Hotel	2023-04-05
37	M	35	Nurse	2023-03-15	2	Kalelabana	Kitenbagulo	Bukoba MC	Yes (BRRH)	Hotel	Graduated	Smart Hotel	2023-04-05
38	M	26	Nurse	2023-03-15	2	Nyakanyasi	Bakoba	Bukoba MC	Yes (BRRH)	Hotel	Graduated	Smart Hotel	2023-04-05
39	M	28	Laboratory personnel	2023-03-15	1	Kashai	Kashai	Bukoba MC	Yes (BRRH)	Hotel	Graduated	Smart Hotel	2023-04-05
40	M	27	Laboratory personnel	2023-03-16	1	Byekera	Bakoba	Bukoba MC	Yes (BRRH)	Hotel	Under follow up	Smart Hotel	2023-04-06
41	M	33	Laboratory personnel	2023-03-16	1	Bulibata	Buhembe	Bukoba MC	Yes (BRRH)	Hotel	Under follow up	Smart Hotel	2023-04-06
42	M	45	Laboratory personnel	2023-03-15	2	Kagondo	Kagondo kaifo	Bukoba MC	Yes (BRRH)	Hotel	Graduated	Smart Hotel	2023-04-05
43	M	47	Clinician	2023-03-15	2	Uswahilini	Bilele	Bukoba MC	Yes (BRRH)	Hotel	Graduated	Smart Hotel	2023-04-05
44	M	40	Laboratory personnel	2023-03-17	2	Omkigusha	Bilele	Bukoba MC	Yes (BRRH)	Hotel	Under follow up	Smart Hotel	2023-04-07
45	M	33	Nurse	2023-03-15	2	Pepsi	Miembeni	Bukoba MC	Yes (BRRH)	Hotel	Graduated	Smart Hotel	2023-04-05
46	M	26	Intern Doctor	2023-03-16	2	Kashai	Miembeni	Bukoba MC	Yes (BRRH)	Hotel	Under follow up	Smart Hotel	2023-04-06
47	M	32	Clinician	2023-03-15	2	Kibete	Rwamishenye	Bukoba MC	Yes (BRRH)	Hotel	Graduated	Smart Hotel	2023-04-05
48	M	55	Clinician	2023-03-15	1,2	Kajumulo	Kibeta	Bukoba MC	Yes (BRRH)	Hotel	Graduated	Smart Hotel	2023-04-05
49	M	33	Nurse	2023-03-12	2	Kisindi	Kashai	Bukoba MC	Yes (BRRH)	Hotel	Graduated	PK Hotel	2023-04-02
50	M	28	Intern Doctor	2023-03-15	2	Migera	Nshambya	Bukoba MC	Yes (BRRH)	Hotel	Graduated	PK Hotel	2023-04-05
51	M	29	Nurse	2023-03-14	2	Uswahilini	Bilele	Bukoba MC	Yes (BRRH)	Hotel	Graduated	PK Hotel	2023-04-04
52	M	26	Nurse	2023-03-16	2	Migera	Nshambya	Bukoba MC	Yes (BRRH)	Hotel	Under follow up	PK Hotel	2023-04-06
53	M	27	Intern Doctor	2023-03-15	1	Rwamishenye	Rwamishenye	Bukoba MC	Yes (BRRH)	Hotel	Graduated	PK Hotel	2023-04-05
54	M	26	Nurse	2023-03-15	2	Buyekera mtoni	Bakoba	Bukoba MC	Yes (BRRH)	Hotel	Graduated	PK Hotel	2023-04-05
55	M	36	Nurse	2023-03-15	2	Rwamisenye NHIC	Rwamishenye	Bukoba MC	Yes (BRRH)	Hotel	Graduated	PK Hotel	2023-04-05
56	M	31	Nurse	2023-03-15	1,2	Kilimahewa	Kashai	Bukoba MC	Yes (BRRH)	Hotel	Graduated	PK Hotel	2023-04-05
57	M	27	intern Doctor	2023-03-15	2	Kivulini	Hamugembe	Bukoba MC	Yes (BRRH)	Hotel	Graduated	PK Hotel	2023-04-05
58	M	20	Mortuary attendant	2023-03-15	1,2	Kashabo	Bakoba	Bukoba MC	Yes (BRRH)	Hotel	Graduated	PK Hotel	2023-04-05
59	M	35	Laboratory personnel	2023-03-16	2	Omkigusha	Bilele	Bukoba MC	Yes (BRRH)	Hotel	Under follow up	PK Hotel	2023-04-06
60	M	31	Laboratory personnel	2023-03-15	1	Kivulini	Hamugembe	Bukoba MC	Yes (BRRH)	Hotel	Graduated	PK Hotel	2023-04-05
61	M	28	Clinician	2023-03-13	2	Jamuhuri	Miembeni	Bukoba MC	Yes (BukobaTown Health Center)	BukobaTown Health Center	Graduated	PK Hotel	2023-04-03
62	M	27	Nurse	2023-03-13	2	Jamuhuri	Miembeni	Bukoba MC	Yes (BukobaTown Health Center)	BukobaTown Health Center	Graduated	PK Hotel	2023-04-03
63	M	23	Laboratory personnel	2023-03-13	2	Jamuhuri	Miembeni	Bukoba MC	Yes (BukobaTown Health Center)	BukobaTown Health Center	Graduated	PK Hotel	2023-04-03
64	F	48	Nurse	2023-03-15	2	Kamizilente	Rwamishenye	Bukoba MC	Yes (BRRH)	Home isolation	Graduated	Josephine chuwa	2023-04-05
65	F	35	Clinician	2023-03-15	1,2	Loliondo	Rwamishenye	Bukoba MC	Yes (BRRH)	Hotel	Graduated	Josephine chuwa	2023-04-05
66	M	31	Clinician	2023-03-15	1	Kashai	Kashai	Bukoba MC	Yes, Maruku Health Center	Hotel	Graduated	Josephine Chuwa	2023-04-05
67	F	35	Relative in ward	2023-03-15	4	Kemondo	Bakoba	Bukoba DC	NO	Home isolation	Lost to follow up since 21/03/2023	Josephine Chuwa	2023-04-05
68	F	43	Patient in the ward	2023-03-15	4	Kemondo	Kemondo	Bukoba DC	NO	Home isolation	Lost to follow up since21/03/2023	Josephine chuwa	2023-04-05
69	F	60	Patient in the ward	2023-03-15	4	Kemondo	Kemondo	Bukoba DC	NO	Home isolation	Lost to follow up since 21/03/2023	Josephine chuwa	2023-04-05
70	F	59	Patient in the ward	2023-03-15	4	Kishogo	Kishogo	Bukoba DC	NO	Home isolation	Graduated	Josephine chuwa	2023-04-05
71	F	49	Patient in the ward	2023-03-15	4	Itawa	Karabagaine	Bukoba DC	NO	Home isolation	Graduated	Josephine chuwa	2023-04-05
72	F	79	Patient in the ward	2023-03-15	4	Itawa	Kibeta	Bukoba DC	NO	Home isolation	Graduated	Josephine chuwa	2023-04-05
73	F	34	Patient in the same ward	2023-03-15	4	Kashule	Kishogo	Bukoba DC	NO	Home isolation	died on 27/03/2023	Josephine chuwa	2023-04-05
74	M	31	Friend	2023-03-16	2,4	Ilolo Makiba	Kemondo	Bukoba DC	NO	BRRH	Under follow up	Josephine chuwa	2023-04-06
75	M	27	Clinician	2023-03-15	2	Butayaibega	Kanyangereko	Bukoba DC	Yes, Ntoma Dispensary	Hotel	Graduated	Josephine chuwa	2023-04-05
76	F	52	Medical attendant	2023-03-15	2	Butayaibega	Kanyangereko	Bukoba DC	Yes, Ntoma Dispensary	Hotel	Graduated	Josephine chuwa	2023-04-05
77	M	39	Cleaner	2023-03-15	2	Butayaibega	Kanyangereko	Bukoba DC	Yes, Ntoma Dispensary	Hotel	Graduated	Josephine chuwa	2023-04-05
78	M	57	Laboratory personnel	2023-03-15	2	Butayaibega	Kanyangereko	Bukoba DC	Yes, Ntoma Dispensary	Hotel	Graduated	Josephine chuwa	2023-04-05
79	F	34	Clinician	2023-03-15	2	Butayaibega	Kanyangereko	Bukoba DC	Yes, Ntoma Dispensary	Stella Hotel	Graduated	Stella Hotel	2023-04-05
80	M	46	Clinician	2023-03-15	2	Maruku	Maruku	Bukoba DC	Yes, Maruku Health Center	Hotel	Graduated	Josephine chuwa	2023-04-05
81	M	56	Nurse	2023-03-15	2	Maruku	Maruku	Bukoba DC	Yes, Maruku Health Center	Hotel	Graduated	Josephine chuwa	2023-04-05
82	M	23	Nurse	2023-03-14	2	Maruku	Maruku	Bukoba DC	Yes, Maruku Health Center	Hotel	Graduated	Josephine chuwa	2023-04-04
83	M	24	Security Gard	2023-03-13	2	Maruku	Maruku	Bukoba DC	Yes, Maruku Health Center	Hotel	Graduated	Josephine chuwa	2023-04-03
84	F	54	Patient in the same ward	2023-03-15	4	Bukaijampola	Kemondo	Bukoba DC	NO	Bikaijampola Hotel	Graduated	Josephine chuwa	2023-04-05
85	F	58	Patient in the same ward	2023-03-15	4	Bukaijampola	Kemondo	Bukoba DC	NO	Bikaijampola Hotel	Graduated	Josephine chuwa	2023-04-05
86	F	80	Patient in the same ward	2023-03-15	4	Bukaijampola	Kemondo	Bukoba DC	NO	Bikaijampola Hotel	Graduated	Josephine chuwa	2023-04-05
87	F	30	Patient in the same ward	2023-03-15	4	Bukaijampola	Kemondo	Bukoba DC	NO	Bikaijampola Hotel	Graduated	Josephine chuwa	2023-04-05
88	F	22	Patient in the same ward	2023-03-15	4	Bukaijampola	Kemondo	Bukoba DC	NO	Bikaijampola Hotel	Graduated	Josephine chuwa	2023-04-05
89	F	0.4	Patient in the same ward	2023-03-15	4	Bukaijampola	Kemondo	Bukoba DC	NO	Bikaijampola Hotel	Graduated	Josephine chuwa	2023-04-05
90	F	17	Patient in the ward	2023-03-15	4	Rugambwa Secondary	Kibeta	Bukoba MC	NO	School	Graduated	Rugambwa secondary	2023-04-05
91	F	17	Patient in the ward	2023-03-15	4	Rugambwa Secondary	Kibeta	Bukoba MC	NO	School	Graduated	Rugambwa secondary	2023-04-05
92	F	18	Patient in the ward	2023-03-15	4	Rugambwa Secondary	Kibeta	Bukoba MC	NO	School	Graduated	Rugambwa secondary	2023-04-05
93	F	15	Patient in the ward	2023-03-15	4	Rugambwa Secondary	Kibeta	Bukoba MC	NO	School	Graduated	Rugambwa secondary	2023-04-05
94	F	16	Patient in the ward	2023-03-15	4	Rugambwa Secondary	Kibeta	Bukoba MC	NO	School	Graduated	Rugambwa secondary	2023-04-05
95	F	48	sister	2023-03-14	2	Buyekera	Bakoba	Bukoba DC	NO	Home isolation	Graduated	Rugambwa secondary	2023-04-04
96	M	22	Patient in the ward	2023-03-16	4	Kahororo sec	Kahororo	Bukoba MC	NO	Kahororo Sec	Under follow up	Kahororo secondary	2023-04-06
97	M	19	Patient in the ward	2023-03-16	4	Kahororo sec	Kahororo	Bukoba MC	NO	Kahororo Sec	Under follow up	Kahororo secondary	2023-04-06
98	M	21	Patient in the ward	2023-03-16	4	Kahororo sec	Kahororo	Bukoba MC	NO	Kahororo Sec	Under follow up	Kahororo secondary	2023-04-06
99	M	21	Patient in the ward	2023-03-16	4	Kahororo sec	Kahororo	Bukoba MC	NO	Kahororo Sec	Under follow up	Kahororo secondary	2023-04-06
100	F	22	Nurse	2023-03-15	1	Rwome	Kashai	Bukoba MC	Yes MFH	Home isolation	Graduated	Domina Byamungu	2023-04-05
101	M	25	Laboratory personnel	2023-03-15	1	Kashai Halisi	Kashai	Bukoba MC	Yes MFH	Home isolation	Graduated	Domina Byamungu	2023-04-05
102	F	30	Relative in ward	2023-03-15	4	Mafumbo	Kashai	Bukoba MC	NO	Home isolation	Lost to follow up since 21/03/2023	Domina Byamungu	2023-04-05
103	M	66	Brother	2023-03-15	1	Izimbya	Izimbya	Bukoba DC	NO	Home isolation	Graduated	Rehema mbaga	2023-04-05
104	F	40	Wife	2023-03-15	1,2,3,4	Izimbya	Izimbya	Bukoba DC	NO	Home isolation	Graduated	Rehema mbaga	2023-04-05
105	F	30	Sister	2023-03-15	3	Izimbya	Izimbya	Bukoba DC	NO	Home isolation	Graduated	Rehema mbaga	2023-04-05
106	M	35	Brother	2023-03-17	1,3	Migera	Nshambya	Bukoba MC	NO	Home isolation	Under follow up	Domina Byamungu	2023-04-07
107	F	31	Sister	2023-03-15	1,2,3	Kilimahewa	Nshambya	Bukoba MC	NO	Home isolation	Graduated	Rehema mbaga	2023-04-05
108	F	27	Sister	2023-03-15	3	Izimbya	Izimbya	Bukoba DC	NO	Home isolation	Graduated	Rehema mbaga	2023-04-05
109	M	23	Uncle	2023-03-17	4	Migara	Rubale	Bukoba DC	NO	Home isolation	Under follow up	Rehema mbaga	2023-04-07
110	M	17	Uncle	2023-03-17	4	Migara	Rubale	Bukoba DC	NO	Home isolation	Under follow up	Rehema mbaga	2023-04-07
111	M	34	Brother in law	2023-03-15	1,2,3	Bulinda	Maruku	Bukoba DC	NO	Home isolation	Graduated	Rehema mbaga	2023-04-05
112	M	35	Clinical Officer	2023-03-07	2	Nyakabanga	Butelankuzi	Bukoba DC	NO	Home isolation	Graduated	Rehema mbaga	2023-03-28
113	F	38	Laboratory Assistant	2023-03-07	2	Migara	Rubale	Bukoba DC	NO	Home isolation	Graduated	Rehema mbaga	2023-03-28
114	M	49	Brother	2023-03-14	2, 3, 4	Migara	Rubale	Bukoba DC	NO	Migara	Graduated	Rehema mbaga	2023-04-04
115	M	27	Friend	2023-03-17	1,2,3	Kyansozi	Maruku	Bukoba DC	NO	Home isolation	Under follow up	REHEMA MASUBUGU	2023-04-07
116	M	32	Family members	2023-03-15	2	Maruku	Maruku	Bukoba DC	NO	Home isolation	Graduated	REHEMA MASUBUGU	2023-04-05
117	F	34	Brother	2023-03-15	1,2,3	Bulinda	Maruku	Bukoba DC	NO	Home isolation	Graduated	REHEMA MASUBUGU	2023-04-05
118	F	28	Rent same house	2023-03-11	1,2,3	Kyansozi	Maruku	Bukoba DC	NO	Home isolation	Graduated	REHEMA MASUBUGU	2023-04-01
119	F	29	Brother	2023-03-14	1,2,3	Bulinda	Kanyangereko	Bukoba DC	NO	Home isolation	Graduated	REHEMA MASUBUGU	2023-04-04
120	F	28	Friend	2023-03-15	1,2,3,4	Kyansozi	Maruku	Bukoba DC	NO	Home isolation	Graduated	REHEMA MASUBUGU	2023-04-05
121	F	36	Daughter	2023-03-21	4	Butayaibega	Kanyangereko	Bukoba DC	NO	Home isolation	Under follow up	Liilian Denis	2023-04-11
122	F	40	Daughter	2023-03-21	4	Butayaibega	Kanyangereko	Bukoba DC	NO	Home isolation	Under follow up	Liilian Denis	2023-04-11
123	F	22	Mother	2023-03-21	4	Butayaibega	Kanyangereko	Bukoba DC	NO	Home isolation	Under follow up	Liilian Denis	2023-04-11
124	M	30	Son	2023-03-21	4	Butayaibega	Kanyangereko	Bukoba DC	NO	Home isolation	Under follow up	Liilian Denis	2023-04-11
125	F	18	Granddaughter	2023-03-21	4	Butayaibega	Kanyangereko	Bukoba DC	NO	Home isolation	Under follow up	Liilian Denis	2023-04-11
126	F	12	Daughter	2023-03-21	2,3,4	Butayaibega	Kanyangereko	Bukoba DC	NO	Home isolation	Under follow up	Liilian Denis	2023-04-11
127	F	15	Granddaughter	2023-03-21	4	Butayaibega	Kanyangereko	Bukoba DC	NO	Home isolation	Under follow up	Liilian Denis	2023-04-11
128	F	27	Innocent wife	2023-03-10	4	Kyasonzi	Maruku	Bukoba DC	NO	Home isolation	Graduated	REHEMA MASUBUGU	2023-03-31
129	F	3	Granddaughter	2023-03-21	4	Butayaibega	Kanyangereko	Bukoba DC	NO	Home isolation	Under follow up	Liilian Denis	2023-04-11
130	F	0	Grandchild	2023-03-21	4	Butayaibega	Kanyangereko	Bukoba DC	NO	Home isolation	Under follow up	Liilian Denis	2023-04-11
131	F	17	Grandmother	2023-03-21	4	Butayaibega	Kanyangereko	Bukoba DC	NO	Home isolation	Under follow up	Liilian Denis	2023-04-11
132	M	51	Aunt	2023-03-21	4	Butayaibega	Kanyangereko	Bukoba DC	NO	Home isolation	Under follow up	Liilian Denis	2023-04-11
133	M	12	Grandmother	2023-03-21	4	Butayaibega	Kanyangereko	Bukoba DC	NO	Home isolation	Under follow up	Liilian Denis	2023-04-11
134	M	12	Grandson	2023-03-21	4	Butayaibega	Kanyangereko	Bukoba DC	NO	Home isolation	Under follow up	Liilian Denis	2023-04-11
135	F	15	Granddaughter	2023-03-21	4	Butayaibega	Kanyangereko	Bukoba DC	NO	Home isolation	Under follow up	Liilian Denis	2023-04-11
136	F	0.58	Grandmother	2023-03-21	4	Butayaibega	Kanyangereko	Bukoba DC	NO	Home isolation	Under follow up	Liilian Denis	2023-04-11
137	F	38	Step daughter	2023-03-21	4	Butayaibega	Kanyangereko	Bukoba DC	NO	Home isolation	Under follow up	Liilian Denis	2023-04-11
138	F	29	Step daughter	2023-03-21	4	Butayaibega	Kanyangereko	Bukoba DC	NO	Home isolation	Under follow up	Liilian Denis	2023-04-11
139	M	47	Aunt	2023-03-15	4	Butayaibega	Kanyangereko	Bukoba DC	NO	Home isolation	Graduated	Liilian Denis	2023-04-05
140	M	44	Friend	2023-03-21	4	Butayaibega	Kanyangereko	Bukoba DC	NO	Home isolation	Under follow up	Liilian Denis	2023-04-11
141	M	6	Grandson	2023-03-21	4	Butayaibega	Kanyangereko	Bukoba DC	NO	Home isolation	Under follow up	Liilian Denis	2023-04-11
142	M	16	son	2023-03-15	2,3,4	Butayaibega	Kanyangereko	Bukoba DC	NO	Home isolation	Graduated	Liilian Denis	2023-04-05
143	F	21	Step mother	2023-03-21	4	Butayaibega	Kanyangereko	Bukoba DC	NO	Home isolation	Under follow up	Liilian Denis	2023-04-11
144	F	9	Granddaughter	2023-03-21	4	Butayaibega	Kanyangereko	Bukoba DC	NO	Home isolation	Under follow up	Liilian Denis	2023-04-11
145	F	40	Daughter	2023-03-21	1, 2	Butayaibega	Kanyangereko	Bukoba DC	NO	Home isolation	Under follow up	Liilian Denis	2023-04-11
146	M	72	Brother	2023-03-08	1,2	Butayaibega	Kanyangereko	Bukoba DC	NO	Home isolation	Graduated	Liilian Denis	2023-03-29
147	F	32	Brother	2023-03-15	1,2,3	Bulinda	Maruku	Bukoba DC	NO	Home isolation	Graduated	Rehema mbaga	2023-04-05
148	F	28	Patient in the same ward	2023-03-15	4	Kishogo	Kishogo	Bukoba DC	NO	Home isolation	Graduated	Josephine chuwa	2023-04-05
149	F	43	Patient in the same ward	2023-03-15	4	Nyakibimbi	Nyakibimbili	Bukoba DC	NO	Home isolation	Graduated	Josephine chuwa	2023-04-05
150	M	75	Grandfather	2023-03-01	1,2,3,4	Butayaibega	Kanyangereko	Bukoba DC	NO	Home isolation	Graduated	Liilian Denis	2023-03-22
151	M	35	Brother	2023-03-01	2	Kanyangereko	Maruku	Bukoba DC	NO	Home isolation	Graduated	Liilian Denis	2023-03-22
152	M	16	son	2023-03-01	3	Kanyangereko	Maruku	Bukoba DC	NO	Home isolation	Graduated	Liilian Denis	2023-03-22
153	M	1.9	Grandson	2023-03-16	4	Butayaibega	Kanyangereko	Bukoba DC	NO	Home isolation	Tested Positive (comfirmed case)	Liilian Denis	2023-04-06	isolated 21 and positive 24/03
154	M	18	Grandson	2023-03-21	4	Butayaibega	Kanyangereko	Bukoba DC	NO	Home isolation	Under follow up	Liilian Denis	2023-04-11
155	F	37	Daughter	2023-03-16	1,2,3,4	Butayaibega	Kanyangereko	Bukoba DC	NO	Home isolation	Under follow up	Liilian Denis	2023-04-06
156	F	41	Aunt	2023-03-15	4	Butayaibega	Kanyangereko	Bukoba DC	NO	Home isolation	Graduated	Liilian Denis	2023-04-05
157	M	32	Aunt	2023-03-08	1,2,3,4	Butayaibega	Kanyangereko	Bukoba DC	NO	Home isolation	Graduated	Liilian Denis	2023-03-29
158	F	25	Mother in Law	2023-03-08	1,3,4	Butayaibega	Kanyangereko	Bukoba DC	NO	Home isolation	Graduated	Liilian Denis	2023-03-29
159	F	14	Granddaughter	2023-03-08	4	Butayaibega	Kanyangereko	Bukoba DC	NO	Home isolation	Graduated	Liilian Denis	2023-03-29
160	F	10	Granddaughter	2023-03-08	4	Butayaibega	Kanyangereko	Bukoba DC	NO	Home isolation	Graduated	Liilian Denis	2023-03-29
161	M	15	Grandson	2023-03-08	4	Butayaibega	Kanyangereko	Bukoba DC	NO	Home isolation	Graduated	Liilian Denis	2023-03-29
162	M	1	Grandson	2023-03-08	4	Butayaibega	Kanyangereko	Bukoba DC	NO	Home isolation	Graduated	Liilian Denis	2023-03-29
163	M	12	Grandson	2023-03-08	4	Butayaibega	Kanyangereko	Bukoba DC	NO	Home isolation	Graduated	Liilian Denis	2023-03-29
164	F	3	Granddaughter	2023-03-08	4	Butayaibega	Kanyangereko	Bukoba DC	NO	Home isolation	Graduated	Liilian Denis	2023-03-29
165	F	7	Granddaughter	2023-03-08	4	Butayaibega	Kanyangereko	Bukoba DC	NO	Home isolation	Graduated	Liilian Denis	2023-03-29
166	F	30	Daughter	2023-03-08	1,2,3	Butayaibega	Kanyangereko	Bukoba DC	NO	Home isolation	graduated	Liilian Denis	2023-03-29
167	M	38	Son	2023-03-08	1,2,3	Butayaibega	Kanyangereko	Bukoba DC	NO	Home isolation	graduated	Liilian Denis	2023-03-29
168	F	27	Daughter	2023-03-09	1,2,3,4	Butayaibega	Kanyangereko	Bukoba DC	NO	Home isolation	graduated	Liilian Denis	2023-03-30
169	F	23	Aunt	2023-03-15	4	Butayaibega	Kanyangereko	Bukoba DC	NO	Home isolation	graduated	Liilian Denis	2023-04-05
170	M	7	Grandson	2023-03-15	4	Butayaibega	Kanyangereko	Bukoba DC	NO	Home isolation	graduated	Liilian Denis	2023-04-05
171	M	0.75	Granddson	2023-03-15	4	Butayaibega	Kanyangereko	Bukoba DC	NO	Home isolation	graduated	Liilian Denis	2023-04-05
172	M	0	Grandson	2023-03-15	4	Butayaibega	Kanyangereko	Bukoba DC	NO	Home isolation	graduated	Liilian Denis	2023-04-05
173	F	0.75	Grandmother	2023-03-08	4	Kitwe	Karabagaine	Bukoba DC	NO	Home isolation	graduated	Liilian Denis	2023-03-29
174	F	36	Daughter	2023-03-06	1,2,3,4	Butayaibega	Kanyangereko	Bukoba DC	NO	Home isolation	graduated	Liilian Denis	2023-03-27
175	M	14	Grandson	2023-03-09	4	Butayaibega	Kanyangereko	Bukoba DC	NO	Home isolation	graduated	Liilian Denis	2023-03-30
176	F	61	Sister	2023-03-08	1,2,3,4	Kemondo	Kemondo	Bukoba DC	NO	Home isolation	graduated	Liilian Denis	2023-03-29
177	M	44	son	2023-03-15	4	Butayaibega	Kanyangereko	Bukoba DC	NO	Home isolation	graduated	Liilian Denis	2023-04-05
178	F	48	Aunt	2023-03-15	4	Butayaibega	Kanyangereko	Bukoba DC	NO	Home isolation	graduated	Liilian Denis	2023-04-05
179	M	34	Aunt	2023-03-15	1,2,3,4	Butayaibega	Kanyangereko	Bukoba DC	NO	Home isolation	graduated	Liilian Denis	2023-04-05
180	F	33	Daughter	2023-03-09	1,2	Butayaibega	Kanyangereko	Bukoba DC	NO	Home isolation	graduated	Liilian Denis	2023-03-30
181	M	24	Brother	2023-03-23	2,3,4	Butayaibega	Kanyangereko	Bukoba DC	NO	Home isolation	Under follow up	Liilian Denis	2023-04-13
182	F	40	Friend	2023-03-15	2	Butayaibega	Kanyangereko	Bukoba DC	NO	Home isolation	graduated	Liilian Denis	2023-04-05
183	M	34	Nshambya	2023-03-15	4	Migera	Nshambya	Bukoba MC	NO		Tested negative twice (Graduated)		2023-04-05
184	F	38	In law	2023-03-15	2	kyansozi	Maruku	Bukoba DC	NO	Home isolation	Graduated	REHEMA MASUBUGU	2023-04-05
185	F	28	sister	2023-03-14	1,2,3	Kyansozi	Maruku	Bukoba DC	NO	Home isolation	Graduated	REHEMA MASUBUGU	2023-04-04
186	F	63	Aunt	2023-03-14	1, 2	Iyoro	Nyanga	Bukoba MC	NO	Home isolation	Graduated	Felister Rweyemamu	2023-04-04
187	F	20	Friend	2022-03-16	2	Mlimani	Kagondo kaifo	Bukoba MC	NO	Home isolation	Under follow up	Felister Rweyemamu	2023-04-06
188	F	43	Friend	2023-03-14	1	Iyoro	Nyanga	Bukoba MC	NO	Home isolation	Graduated	Felister Rweyemamu	2023-04-04
189	M	1.5	Uncle	2023-03-15	4	Iyoro	Nyanga	Bukoba MC	NO	Home isolation	Graduated	Felister Rweyemamu	2023-04-05
190	M	29	Friend	2023-03-14	1	Iyoro	Nyanga	Bukoba MC	NO	Home isolation	Graduated	Felister Rweyemamu	2023-04-04
191	M	26	Friend	2023-03-17	1, 2	Nyamkazi	Miembeni	Bukoba MC	NO	Home isolation	Under follow up	Domina Byamungu	2023-04-07
192	F	59	Grandmother	2023-03-21	2	Butayaibega	Kanyangereko	Bukoba DC	NO	Home isolation	Tested Positive (comfirmed case)	Liilian Denis	2023-04-11
193	F	1	Uncle	2023-03-10	2	Kyansozi	Maruku	Bukoba DC	NO	Home isolation	Graduated	REHEMA MASUBUGU	2023-03-31
194	F	3	Father	2023-03-15	2	Kyansozi	Maruku	Bukoba DC	NO	Home isolation	Graduated	REHEMA MASUBUGU	2023-04-05
195	M	0.67	Uncle	2023-03-14	2	Bulinda	Kanyangereko	Bukoba DC	NO	Home isolation	Graduated	REHEMA MASUBUGU	2023-04-04
196	M	32	Nurse	2023-03-12	2	Hamugembe	Hamugembe	Bukoba MC	Yes, Bukoba Regional Referral Hospital	Perfect Hotel	Graduated	Perfect Hotel	2023-04-02
197	F	45	Medical attendant	2023-03-14	1, 2, 3	Nyakanyasi	Bakoba	Bukoba MC	Yes, Bukoba Regional Referral Hospital	Home isolation	Graduated	Home isolation	2023-04-04
198	F	50	Nurse	2023-03-15	1, 2, 3	Anyama	Kibeta	Bukoba MC	Yes, Bukoba Regional Referral Hospital	Home isolation	Graduated	Home isolation	2023-04-05
199	F	27	Nurse	2023-03-15	1, 2, 3	Majengo	Kashai	Bukoba MC	Yes, Bukoba Regional Referral Hospital	Home isolation	Graduated	Home isolation	2023-04-05
200	M	29	Clinician	2023-03-15	1, 2, 3	Lumanyuka	Nshambya	Bukoba MC	Yes, Bukoba Regional Referral Hospital	Home isolation	Graduated	Home isolation	2023-04-05
201	M	32	Nurse	2023-03-15	1, 2, 3			Bukoba MC	Yes, Bukoba Regional Referral Hospital	Home isolation	Still to be found	Home isolation	2023-04-05
202	M	15	Uncle	2023-03-21	2	Butayaibega	Kanyangereko	Bukoba DC	NO		Graduated	Liilian Denis	2023-04-11
203	M	11	Uncle	2023-03-21	2	Butayaibega	Kanyangereko	Bukoba DC	NO		Graduated	Liilian Denis	2023-04-11
204	F	29	Nurse	2023-03-12	2,3	Nyakanyasi	Bakoba	Bukoba MC	Yes, Bukoba Regional Referral Hospital	dodoma	Graduated	dodoma	2023-04-02
205	F	53	Nurse	2023-03-14	2, 3	Nyakanyasi	Bakoba	Bukoba MC	Yes, Bukoba Regional Referral Hospital	dodoma	Graduated	dodoma	2023-04-04
206	M	33	Clinician	2023-03-15	1	Kasarani	Bakoba	Bukoba MC	Yes (BRRH)	at home	Graduated	Home isolation	2023-04-05
207	F	32	Wife	2023-03-30	1	Maruku	Maruku	Bukoba MC	NO	Home isolation	Under follow up	Home isolation	2023-04-20	Still taking care of her husband
208	M	42	Brother	2023-03-30	2	Uswahilini	Bilele	Bukoba MC	NO	Home isolation	Under follow up	Home isolation	2023-04-20
209	M	22	Uncle	2023-03-15	2	Migera	Nshambya	Bukoba MC	NO	Home isolation	Graduated	Home isolation	2023-04-05
210	M	35	Clinician	2023-03-07	2	Nyakabanga	Butelankuzi	Bukoba DC	Yes, Rubale Dispensary	Bikaijampola Hotel	Graduated	Bikaijampola Hotel	2023-03-29
211	F	38	Laboratory personnel	2023-03-07	2	Migara	Rubale	Bukoba DC	Yes, Rubale Dispensary	Bikaijampola Hotel	Graduated	Bikaijampola Hotel	2023-03-29
212	F	50	Medical attendant	2023-03-14	1, 2	Mafumbo	Kashai	Bukoba MC	YES (BRRH)	Home isolation	Graduated	Home isolation	2023-04-05
